# Supplementary material for: Molecular evolution and population genetics of a Gram-negative binding protein gene in the malaria vector Anopheles gambiae (sensu lato)
Source: Parasit Vectors. 2016 Sep 23;9:515. doi: 10.1186/s13071-016-1800-2 (PMC5034674; doi:10.1186/s13071-016-1800-2)
Supplement: Additional file 2: Table 2. — Alignment of polymorphic positions in GNBP2 after exclusion of all gaps (indels). Dots indicate identity with corresponding base of the first sequence. Position number is indicated above each base and species affiliation on the left of each sequence. (XLSX 56 kb) [file 13071_2016_1800_MOESM2_ESM.xlsx]

## Sheet: Folha1
Additional File 2. Table S2. Alignment of polymorphic positions in GNBP2 after exclusion of all gaps (indels). Dots indicate identity with corresponding base of the first sequence. Position number is indicated above each base and species affiliation on the left of each sequence.
			Position Number
			5'upstream (1-82 bp)													exon 1 (83-301 bp)																				intron (302 - 371 bp)										exon 2 (372-1327 bp)
																			1	1	1	1	1	1	1	1	1	1	2	2	2	2	2	2		3	3	3	3	3	3	3	3	3		3	3	4	4
				1	3	5	5	6	6	7	7	7	7	8		8	8	9	0	0	0	0	1	3	4	5	6	9	0	0	1	2	6	8		0	2	3	4	4	5	5	5	7		9	9	0	1
Species	Ind.		3	5	1	7	9	5	6	3	5	8	9	0		7	9	0	0	3	6	7	0	9	6	7	3	0	0	8	1	0	5	9		4	2	1	1	2	3	4	7	1		2	8	7	3
An. gambiae	GD130		T	C	C	T	G	C	G	A	C	C	G	G		A	C	G	T	C	T	G	G	G	G	G	T	T	C	G	G	G	G	C		A	C	T	G	T	G	C	A	G		C	C	G	G
An. gambiae	GD138		.	.	.	.	.	.	.	.	.	.	.	.		.	.	.	.	T	G	.	A	.	.	.	.	.	.	.	.	.	.	.		.	.	.	.	.	A	A	C	.		.	.	.	.
An. gambiae	GD132		.	.	.	.	.	.	.	.	.	.	.	.		.	.	.	C	T	G	.	.	.	.	.	.	.	.	.	.	.	.	.		.	.	.	.	.	.	.	.	.		.	.	A	.
An. gambiae	GD131		.	.	.	.	.	.	.	.	T	T	.	N		.	.	.	.	T	G	.	.	.	.	.	.	.	.	.	.	.	.	.		.	.	.	.	.	A	.	N	.		.	.	A	.
An. gambiae	GB95		.	.	.	.	.	.	.	.	.	.	.	.		.	.	.	.	T	G	.	A	.	C	.	C	.	.	.	.	.	.	.		.	.	.	.	.	.	.	.	.		.	T	.	.
An. gambiae	GB43-IN3		.	.	.	.	.	.	.	.	.	.	.	.		.	.	.	.	T	G	.	A	.	.	.	C	.	.	.	.	.	.	.		.	.	.	.	.	.	.	.	.		.	T	.	.
An. gambiae	GD135		.	T	.	.	.	.	.	.	.	.	.	.		.	G	.	.	T	G	.	A	.	.	C	.	.	.	.	.	A	.	.		.	.	.	.	.	A	.	.	.		T	T	.	.
An. gambiae	GD134		.	.	.	.	.	.	.	.	.	.	.	.		.	.	.	.	T	G	.	.	.	.	.	C	.	.	.	.	.	.	.		.	.	.	.	.	.	.	.	.		.	T	.	.
An. gambiae	MZ3-5		.	.	.	.	.	.	.	.	.	.	.	.		.	.	.	.	T	G	.	.	.	.	.	C	.	.	A	.	.	.	.		G	.	A	.	.	A	.	C	.		.	T	.	.
An. gambiae	TZ209A		.	.	.	.	.	.	.	.	.	.	.	A		.	.	.	.	T	G	.	.	.	.	.	.	.	.	.	.	.	.	.		.	.	.	.	.	A	.	C	.		.	.	A	.
An. gambiae	MZ3-3		.	.	.	.	.	.	.	.	.	.	.	A		.	.	.	.	T	G	.	.	.	.	.	.	.	.	.	.	.	.	.		.	.	.	.	.	A	.	C	.		.	.	A	.
An. gambiae	TZ256C		.	.	.	.	A	.	.	T	.	T	C	.		.	.	.	.	T	G	A	.	.	.	.	.	.	.	.	.	.	.	.		.	.	.	.	.	A	.	C	.		.	T	.	.
An. gambiae	TZ230A		.	.	.	.	.	.	.	.	.	.	.	A		.	.	.	.	T	G	.	.	.	.	.	.	.	.	.	.	.	.	.		G	.	A	.	.	A	.	C	.		.	T	.	.
An. gambiae	MZ3-7		.	.	.	.	.	.	.	.	.	.	.	.		G	G	.	.	T	G	.	.	.	.	.	.	.	.	.	.	.	.	.		.	.	.	.	.	.	.	.	.		.	.	.	.
An. gambiae	MZ3-6		.	.	.	.	.	.	.	.	.	.	.	.		.	.	.	.	T	G	.	.	.	.	.	C	.	.	A	.	.	.	.		G	.	A	.	.	A	.	C	.		.	T	.	.
An. gambiae	MZ2-9		.	.	.	.	.	.	.	.	.	.	.	A		.	.	.	.	T	G	.	.	.	.	.	.	.	.	.	.	.	.	.		.	.	.	.	.	A	.	C	.		.	.	A	.
An. gambiae	MZ2-7		.	.	.	.	.	.	.	.	.	.	.	.		.	.	.	.	T	G	.	.	.	.	.	C	.	.	A	.	.	.	.		G	.	A	.	.	A	.	C	.		.	T	.	.
An. gambiae	GB121		.	.	.	.	.	.	.	.	.	.	.	.		.	.	.	.	T	G	.	A	.	.	.	C	.	.	.	.	.	.	.		.	.	.	.	.	.	.	.	.		.	T	.	.
An. gambiae	GD143		.	.	.	.	.	.	.	.	.	.	.	.		.	G	.	.	T	G	.	.	.	.	.	.	.	.	.	.	.	.	.		.	.	.	.	.	.	.	.	.		.	.	A	.
An. gambiae	GD140		.	.	.	.	.	.	.	.	.	.	.	.		.	.	.	.	T	G	.	.	.	.	.	.	.	.	.	.	.	.	.		.	.	.	.	.	.	.	.	.		.	.	A	.
An. gambiae	GHA7		.	.	.	.	.	.	.	.	.	.	.	A		.	.	.	.	T	G	.	.	.	.	.	.	.	.	.	.	.	.	.		.	.	.	.	.	A	.	C	.		.	.	A	.
An. gambiae	GHA12		.	.	.	.	.	.	.	.	.	.	.	.		.	.	.	.	T	G	.	A	.	.	.	C	C	.	.	A	.	.	.		.	.	.	.	.	.	.	.	.		.	T	.	.
An. gambiae	GHA10		.	.	.	.	.	.	.	.	.	.	.	.		.	.	.	.	T	G	.	A	.	.	.	C	.	.	.	.	.	.	.		.	.	.	.	.	.	.	.	.		T	T	.	.
An. gambiae	GH032		.	.	.	.	.	.	.	.	.	.	.	.		.	.	.	.	T	G	.	.	.	.	.	.	.	.	.	.	.	.	.		.	.	.	.	.	.	.	.	.		.	.	A	.
An. gambiae	GD139		.	T	.	.	.	.	.	.	.	.	.	.		.	.	.	.	T	G	.	N	.	.	C	.	.	.	.	.	A	.	.		.	.	.	.	.	.	N	N	.		.	T	.	.
An. gambiae	GHA11		C	.	T	A	.	A	T	.	.	.	.	.		.	.	.	.	T	G	.	A	.	.	.	.	.	.	.	.	.	.	.		.	T	.	.	.	A	.	C	.		.	.	.	.
An. gambiae	GHO1		.	.	.	.	.	.	.	.	.	.	.	.		.	.	.	.	T	G	.	.	.	.	.	C	.	.	A	.	.	.	.		.	.	A	.	.	A	.	C	.		.	T	.	.
An. gambiae	GB61		.	.	.	.	.	.	.	.	.	.	.	.		.	.	.	.	T	G	.	A	.	.	.	C	.	.	.	.	.	.	T		.	.	.	.	.	.	.	.	.		.	T	.	.
An. gambiae	GB58		.	.	.	.	.	.	.	.	.	.	.	.		.	.	.	.	T	G	.	A	.	.	.	C	.	.	.	.	.	.	T		.	.	.	.	.	.	.	.	.		.	T	.	.
An. gambiae	GB107		.	.	.	.	.	.	.	.	.	.	.	.		.	.	.	.	T	G	.	A	.	.	.	C	.	.	.	.	.	.	.		.	.	.	.	.	.	.	N	.		.	T	.	.
An. gambiae	GB94		.	.	.	.	.	.	.	.	.	.	.	.		.	.	.	.	T	G	.	A	.	C	.	C	.	.	.	.	.	.	.		.	.	.	.	.	.	.	.	.		.	T	.	.
An. gambiae	GHA15		C	.	T	A	.	A	T	.	.	.	.	.		.	.	.	.	T	G	.	A	.	.	.	.	.	.	.	.	.	.	.		.	.	.	.	.	.	.	.	.		.	.	.	.
An. gambiae	GHO12		.	.	.	.	.	.	.	.	.	.	.	.		.	.	.	.	T	G	.	.	.	.	.	.	.	.	.	.	.	.	.		.	.	.	.	.	.	.	.	.		.	.	A	.
An. gambiae	GHA3		.	.	.	.	.	.	.	.	.	.	.	.		.	.	.	.	T	G	.	.	.	.	.	.	.	.	A	.	.	.	.		.	.	.	.	.	A	.	C	.		.	T	.	.
An. gambiae	GHA2		.	.	.	.	.	.	.	.	.	.	.	.		.	.	.	.	T	G	.	.	.	.	.	.	.	.	.	.	.	.	.		.	.	.	.	.	.	.	.	.		.	.	A	.
An. gambiae	MZ2-10		.	.	.	.	.	.	.	.	.	.	.	A		.	.	.	.	T	G	.	.	.	.	.	.	.	.	.	.	.	.	.		.	.	.	.	.	A	.	C	.		.	.	A	.
An. gambiae	GHO39		.	.	.	.	.	.	.	.	.	.	.	.		.	.	.	.	T	G	.	.	.	.	.	.	.	.	A	.	.	.	.		.	.	.	.	.	A	.	C	.		.	T	.	.
An. gambiae	MZ2-5		.	.	.	.	.	.	.	.	.	.	.	A		.	.	.	.	T	G	.	.	.	.	.	.	.	.	.	.	.	.	.		.	.	.	.	.	A	.	C	.		.	.	A	.
An. gambiae	MZ2-3		.	.	.	.	.	.	.	.	.	.	.	.		G	G	.	.	T	G	.	.	.	.	.	.	.	.	.	.	.	.	.		.	.	.	.	.	.	.	.	.		.	.	.	.
An. gambiae	MZ2-6		.	.	.	.	.	.	.	.	.	.	.	A		.	.	.	.	T	G	.	.	.	.	.	.	.	.	.	.	.	.	.		.	.	.	.	.	A	.	C	.		.	.	A	.
An. gambiae	GHO53		.	.	.	.	.	.	.	.	.	.	.	.		.	.	.	.	T	G	.	A	T	.	.	C	N	.	.	.	.	.	T		.	.	.	.	.	.	.	.	.		.	T	.	.
An. gambiae	TZ210L		.	.	.	.	.	.	.	.	.	.	.	A		.	.	.	.	T	G	.	.	.	.	.	.	.	.	.	.	.	.	.		.	.	.	.	.	A	.	C	.		.	.	A	.
An. gambiae	TZ352C		.	.	.	.	.	.	.	.	.	.	.	A		.	.	.	.	T	G	.	.	.	.	.	.	.	.	.	.	.	.	.		.	.	.	.	.	A	.	C	.		.	.	A	.
An. gambiae	TZ805C		.	.	.	.	.	.	.	.	.	.	.	.		.	.	.	.	T	G	.	A	.	.	.	C	.	.	.	.	.	.	T		.	.	.	.	.	.	.	.	.		.	T	.	.
An. gambiae	GHO54		.	.	.	.	.	.	.	.	.	.	.	.		.	.	.	.	T	G	.	A	.	.	.	C	.	.	.	.	.	.	T		.	.	.	.	.	.	.	.	A		.	T	.	.
An. gambiae	TZ371A		.	.	.	.	.	.	.	.	.	.	.	.		.	.	.	.	T	G	.	.	.	.	.	C	.	.	A	.	.	.	.		G	.	A	.	.	A	.	C	.		.	T	.	.
An. coluzzii	GHO2		.	.	.	.	.	.	.	N	.	T	.	.		.	.	.	.	T	G	.	A	.	.	.	C	.	.	.	.	.	.	.		.	.	.	.	.	.	.	.	.		.	T	.	.
An. coluzzii	GHO3		.	.	.	.	.	.	.	.	.	.	.	.		.	.	.	.	T	G	.	A	.	.	.	.	.	.	.	.	.	.	.		.	.	.	.	.	.	.	.	.		.	T	.	.
An. coluzzii	GB9		.	.	.	.	.	.	.	.	.	.	.	.		.	.	.	.	T	G	.	.	.	.	.	.	.	.	.	.	.	.	.		.	T	.	.	.	A	.	C	.		.	.	A	.
An. coluzzii	GHO6		.	.	.	.	.	.	.	T	.	T	C	.		.	.	.	.	T	G	.	A	.	.	.	C	.	.	.	.	.	.	.		.	.	.	.	.	.	.	.	.		.	T	.	.
An. coluzzii	GHO8		.	.	.	.	.	.	.	.	.	.	.	.		.	.	.	.	T	G	.	A	.	.	C	.	.	A	.	.	A	.	.		.	.	.	C	A	.	.	.	.		.	.	.	.
An. coluzzii	GHO13		.	.	.	.	.	.	.	.	.	.	.	.		.	.	.	.	T	G	.	.	.	.	.	.	.	.	.	.	.	.	.		.	.	.	.	.	A	.	C	.		T	T	.	.
An. coluzzii	GB79		.	.	.	.	.	.	.	.	.	.	.	.		.	.	.	.	T	G	.	A	.	.	.	.	.	.	.	.	.	.	.		.	.	.	.	.	.	.	.	.		.	T	.	.
An. coluzzii	GB65		.	.	.	.	.	.	.	.	.	.	.	.		.	.	.	.	T	G	.	A	.	.	.	.	.	.	.	.	.	.	.		.	.	.	.	.	.	.	.	.		.	T	.	.
An. coluzzii	GB62		.	.	.	.	.	.	.	.	.	.	.	.		.	.	.	.	T	G	.	A	.	C	.	C	.	.	.	.	.	.	.		.	.	.	.	.	.	.	.	.		.	T	.	.
An. coluzzii	GB60		.	.	.	.	.	.	.	.	.	.	.	.		.	.	.	.	T	G	.	A	.	C	.	C	.	.	.	.	.	.	.		.	.	.	.	.	.	.	.	.		.	T	.	.
An. coluzzii	GB59		.	.	.	.	.	.	.	.	.	.	.	.		.	.	.	.	T	G	.	A	.	.	.	C	.	.	.	.	.	.	.		.	.	.	.	.	.	.	.	.		.	T	.	.
An. coluzzii	GB51		.	.	.	.	.	.	.	.	.	.	.	.		.	.	.	.	T	G	.	A	.	.	.	.	.	.	.	.	.	.	.		.	.	.	.	.	.	.	.	.		.	.	A	.
An. coluzzii	ALII-13		.	.	.	.	.	.	.	.	.	.	.	.		.	.	.	.	T	G	.	.	.	.	.	.	.	.	.	.	.	.	.		.	.	.	C	A	.	.	.	.		.	.	.	.
An. coluzzii	GB38		.	.	.	.	.	.	.	.	.	.	.	.		.	.	.	.	T	G	.	A	.	C	.	C	.	.	.	.	.	.	.		.	.	.	.	.	.	.	.	.		.	T	.	.
An. coluzzii	ALII-7		.	.	.	.	.	.	.	.	.	.	.	.		.	.	.	.	T	G	.	.	.	.	.	.	.	.	.	.	.	.	.		.	.	.	C	A	.	.	.	.		.	.	.	.
An. coluzzii	ALII-14		.	T	.	.	.	.	.	.	.	.	.	.		.	.	.	.	T	G	.	A	.	.	C	.	.	.	.	.	A	.	.		.	.	.	.	.	A	.	C	.		T	T	.	.
An. coluzzii	GB33		.	.	.	.	.	.	.	.	.	.	.	.		.	.	.	.	T	G	.	A	.	.	.	C	.	.	.	.	.	.	.		.	.	.	.	.	.	.	.	.		.	T	.	.
An. coluzzii	ALII-1		T	.	.	.	.	.	.	.	.	.	.		.	.	.	.	T	G	.	A	.	.	C	.	.	.	.	.	A	.	.		.	.	.	.	.	A	.	C	.		T	T	.	.	.
An. coluzzii	GB22		.	.	.	.	.	.	.	.	.	.	.		.	.	.	.	T	G	.	A	.	C	.	C	.	.	.	.	.	A	.		.	.	.	.	.	.	.	.	.		.	T	.	.	.
An. coluzzii	GB44		.	.	.	.	.	.	.	.	.	.	.		.	.	.	.	T	G	.	A	.	.	C	C	.	.	.	.	A	.	.		.	.	.	.	.	.	.	.	.		.	T	.	.	.
An. coluzzii	GHO4		.	.	.	.	.	.	.	.	.	.	.		.	.	.	.	T	G	.	.	.	.	.	.	.	.	.	.	.	.	.		.	T	.	.	.	A	.	C	.		.	.	A	.	.
An. coluzzii	ALII-8		T	.	.	.	.	.	.	.	.	.	.		.	.	.	.	T	G	.	A	.	.	C	.	.	.	.	.	A	.	.		.	.	.	.	.	A	.	C	.		T	T	.	.	.
An. coluzzii	ALII-3		.	.	.	.	.	.	.	.	.	.	.		.	.	.	.	T	G	.	.	.	.	.	.	.	.	.	.	.	.	.		.	.	.	C	A	.	.	.	.		.	.	.	.	C
An. coluzzii	GB31		.	.	.	.	.	.	.	.	.	.	.		.	.	A	.	T	G	.	.	.	.	C	.	.	.	.	.	.	.	.		.	.	.	.	.	A	.	C	.		T	T	.	T	.
[truncated: 101 more columns]
